# Supplementary material for: Phenotypic and Genetic Characteristics in a Cohort of Patients with Usher Genes
Source: Genes (Basel). 2022 Aug 10;13(8):1423. doi: 10.3390/genes13081423 (PMC9407802; doi:10.3390/genes13081423)
Supplement: Supplementary file 1 [file genes-13-01423-s001.zip]

Archive with 1 entries (1 files):
- genes-1827009-supplementary.pdf
